# Supplementary material for: Precision public health in schools enabled by wastewater surveillance: A case study of COVID-19 in an Upstate New York middle-high school campus during the 2021–2022 academic year
Source: PLOS Glob Public Health. 2024 Jan 10;4(1):e0001803. doi: 10.1371/journal.pgph.0001803 (PMC10781135; doi:10.1371/journal.pgph.0001803)
Supplement: S1 Data — (XLSX) [file pgph.0001803.s001.xlsx]

## Sheet: wastewater_data
sample_collect_date	county	sample_location_specify	pcr_target_avg_conc	sars_pos	hum_frac_mic_conc	flow_rate	intensity	detection_level	weekday	week_num
1	Jefferson	Thousand Islands CSD		3	6540		0.125046	Detected, <LOQ	Thu	44
5	Jefferson	Fort Drum, Town of Rutland, Town of Le Ray	48.9	3	54500	1.8586	0.356665	Quantifiable detection	Mon	45
5	Jefferson	Watertown City	39	3	100000	8.36635	0.318213	Quantifiable detection	Mon	45
8	Jefferson	Thousand Islands CSD		3	2110		0.143526	Detected, <LOQ	Thu	45
13	Jefferson	Fort Drum, Town of Rutland, Town of Le Ray		3	27500	1.8586	0.107476	Detected, <LOQ	Tue	46
13	Jefferson	Watertown City	57.9	3	170000	8.36635	0.337003	Quantifiable detection	Tue	46
15	Jefferson	Thousand Islands CSD	60.1	3	22500		0.408732	Quantifiable detection	Thu	46
19	Jefferson	Fort Drum, Town of Rutland, Town of Le Ray	87.6	3	86200	1.8586	0.393577	Quantifiable detection	Mon	47
19	Jefferson	Watertown City	27	3	99800	8.36635	0.286323	Quantifiable detection	Mon	47
26	Jefferson	Fort Drum, Town of Rutland, Town of Le Ray	23.8	3	87700	1.8586	0.27849	Quantifiable detection	Mon	48
26	Jefferson	Watertown City		3	29800	8.36635	0.106638	Detected, <LOQ	Mon	48
28	Jefferson	Thousand Islands CSD	28.7	3	351000		0.262904	Quantifiable detection	Wed	48
35	Jefferson	Fort Drum, Town of Rutland, Town of Le Ray	31	3	245000	1.8586	0.276733	Quantifiable detection	Wed	49
35	Jefferson	Watertown City		3	10500	8.36635	0.118652	Detected, <LOQ	Wed	49
35	Jefferson	Thousand Islands CSD	158	3	432000		0.390145	Quantifiable detection	Wed	49
41	Jefferson	Fort Drum, Town of Rutland, Town of Le Ray	58.3	3	466000	1.8586	0.311494	Quantifiable detection	Tue	50
41	Jefferson	Watertown City	65.2	3	54500	8.36635	0.383044	Quantifiable detection	Tue	50
42	Jefferson	Thousand Islands CSD	141	3	254000		0.397648	Quantifiable detection	Wed	50
47	Jefferson	Fort Drum, Town of Rutland, Town of Le Ray	67.5	3	21900	1.8586	0.421455	Quantifiable detection	Mon	51
47	Jefferson	Watertown City	33.5	3	70400	8.36635	0.3146	Quantifiable detection	Mon	51
54	Jefferson	Fort Drum, Town of Rutland, Town of Le Ray	179	3	35500	1.8586	0.495108	Quantifiable detection	Mon	52
54	Jefferson	Watertown City	51.4	3	42800	8.36635	0.369423	Quantifiable detection	Mon	52
63	Jefferson	Fort Drum, Town of Rutland, Town of Le Ray	995	3	90400	1.9	0.604867	Quantifiable detection	Wed	1
63	Jefferson	Watertown City	530	3	149000	9.3	0.526615	Quantifiable detection	Wed	1
63	Jefferson	Thousand Islands CSD	49.9	3	687000		0.290922	Quantifiable detection	Wed	1
68	Jefferson	Fort Drum, Town of Rutland, Town of Le Ray	1830	3	228000	1.83	0.608901	Quantifiable detection	Mon	2
68	Jefferson	Watertown City	638	3	106000	9.83	0.558139	Quantifiable detection	Mon	2
70	Jefferson	Thousand Islands CSD	1570	3	992000		0.53296	Quantifiable detection	Wed	2
77	Jefferson	Fort Drum, Town of Rutland, Town of Le Ray	1070	3	389000	1.75	0.541934	Quantifiable detection	Wed	3
77	Jefferson	Watertown City	334	3	78700	8.64	0.515474	Quantifiable detection	Wed	3
77	Jefferson	Thousand Islands CSD	742	3	1510000		0.464544	Quantifiable detection	Wed	3
84	Jefferson	Fort Drum, Town of Rutland, Town of Le Ray	301	3	72600	1.75	0.509895	Quantifiable detection	Wed	4
84	Jefferson	Watertown City	139	3	37700	7.98	0.468281	Quantifiable detection	Wed	4
84	Jefferson	Thousand Islands CSD	72.7	3	157000		0.35827	Quantifiable detection	Wed	4
89	Jefferson	Fort Drum, Town of Rutland, Town of Le Ray	43.4	3	116000	1.81	0.32333	Quantifiable detection	Mon	5
89	Jefferson	Watertown City	51.3	3	27700	7.07	0.384947	Quantifiable detection	Mon	5
91	Jefferson	Thousand Islands CSD	63.7	3	91000		0.363808	Quantifiable detection	Wed	5
98	Jefferson	Fort Drum, Town of Rutland, Town of Le Ray	13	3	30000	1.798	0.248808	Quantifiable detection	Wed	6
98	Jefferson	Watertown City	11.3	3	11300	8.379	0.259822	Quantifiable detection	Wed	6
98	Jefferson	Thousand Islands CSD	9.55	3	7280		0.253747	Quantifiable detection	Wed	6
104	Jefferson	Fort Drum, Town of Rutland, Town of Le Ray	55.4	3	80100	1.8586	0.355555	Quantifiable detection	Tue	7
104	Jefferson	Watertown City	10.9	3	36800	8.36635	0.227214	Quantifiable detection	Tue	7
105	Jefferson	Thousand Islands CSD	19	3	315000		0.232572	Quantifiable detection	Wed	7
113	Jefferson	Fort Drum, Town of Rutland, Town of Le Ray	20.2	3	53200	3.245	0.276212	Quantifiable detection	Thu	8
113	Jefferson	Watertown City	5.04	3	24500	25.23	0.160037	Quantifiable detection	Thu	8
119	Jefferson	Fort Drum, Town of Rutland, Town of Le Ray	10.6	3	28900	2.143	0.229843	Quantifiable detection	Wed	9
119	Jefferson	Watertown City	9.79	3	116000	10.768	0.195634	Quantifiable detection	Wed	9
119	Jefferson	Thousand Islands CSD		3	291000		0.0873226	Detected, <LOQ	Wed	9
125	Jefferson	Fort Drum, Town of Rutland, Town of Le Ray		3	83200	2.728	0.0969734	Detected, <LOQ	Tue	10
125	Jefferson	Watertown City		2	4580	21.082	0.13033	Detected, <LOQ	Tue	10
126	Jefferson	Thousand Islands CSD		3	628000		0.0822912	Detected, <LOQ	Wed	10
133	Jefferson	Thousand Islands CSD		3	179000		0.0908309	Detected, <LOQ	Wed	11
134	Jefferson	Fort Drum, Town of Rutland, Town of Le Ray	5.67	3	33400	1.8586	0.166584	Quantifiable detection	Thu	11
134	Jefferson	Watertown City	8.73	3	20800	8.36635	0.217925	Quantifiable detection	Thu	11
140	Jefferson	Thousand Islands CSD		3	207000		0.0897524	Detected, <LOQ	Wed	12
146	Jefferson	Fort Drum, Town of Rutland, Town of Le Ray		3	956000	14.9	0.0797801	Detected, <LOQ	Tue	13
146	Jefferson	Watertown City		0	214000	8.4	0	Not detected	Tue	13
147	Jefferson	Thousand Islands CSD		3	563000		0.0829703	Detected, <LOQ	Wed	13
152	Jefferson	Fort Drum, Town of Rutland, Town of Le Ray	37.8	3	123000	1.8586	0.309926	Quantifiable detection	Mon	14
152	Jefferson	Watertown City	36.3	3	266000	8.36635	0.287547	Quantifiable detection	Mon	14
154	Jefferson	Thousand Islands CSD		0	77900		0	Not detected	Wed	14
161	Jefferson	Fort Drum, Town of Rutland, Town of Le Ray		3	412000	1.8586	0.0849742	Detected, <LOQ	Wed	15
161	Jefferson	Watertown City	36.8	3	369000	8.36635	0.281272	Quantifiable detection	Wed	15
161	Jefferson	Thousand Islands CSD		3	308000		0.0869303	Detected, <LOQ	Wed	15
167	Jefferson	Fort Drum, Town of Rutland, Town of Le Ray	24.3	3	356000	1.8586	0.249594	Quantifiable detection	Tue	16
167	Jefferson	Watertown City	20.2	3	59600	8.36635	0.273358	Quantifiable detection	Tue	16
168	Jefferson	Thousand Islands CSD	7.53	3	539000		0.152976	Quantifiable detection	Wed	16
173	Jefferson	Fort Drum, Town of Rutland, Town of Le Ray	26.3	3	134000	1.8586	0.276951	Quantifiable detection	Mon	17
173	Jefferson	Watertown City	44.8	3	378000	8.36635	0.296061	Quantifiable detection	Mon	17
176	Jefferson	Thousand Islands CSD	33.8	3	127000		0.299564	Quantifiable detection	Thu	17
182	Jefferson	Fort Drum, Town of Rutland, Town of Le Ray	5.44	3	8680	1.8586	0.18677	Quantifiable detection	Wed	18
182	Jefferson	Watertown City		3	16700	8.36635	0.112989	Detected, <LOQ	Wed	18
183	Jefferson	Thousand Islands CSD	157	3	93500		0.441759	Quantifiable detection	Thu	18
188	Jefferson	Fort Drum, Town of Rutland, Town of Le Ray	64.8	3	362000	1.8586	0.325899	Quantifiable detection	Tue	19
188	Jefferson	Watertown City	23.1	3	251000	8.36635	0.252536	Quantifiable detection	Tue	19
189	Jefferson	Thousand Islands CSD	5.41	3	90100		0.147979	Quantifiable detection	Wed	19
194	Jefferson	Fort Drum, Town of Rutland, Town of Le Ray	270	3	141000	1.8586	0.472181	Quantifiable detection	Mon	20
194	Jefferson	Watertown City	161	3	428000	8.36635	0.391876	Quantifiable detection	Mon	20
196	Jefferson	Thousand Islands CSD		3	300000		0.0871117	Detected, <LOQ	Wed	20
203	Jefferson	Fort Drum, Town of Rutland, Town of Le Ray	49.3	3	262000	1.8586	0.312431	Quantifiable detection	Wed	21
203	Jefferson	Watertown City	13.2	3	252000	8.36635	0.20746	Quantifiable detection	Wed	21
203	Jefferson	Thousand Islands CSD	11	3	61000		0.217622	Quantifiable detection	Wed	21
209	Jefferson	Fort Drum, Town of Rutland, Town of Le Ray	17.5	3	313000	1.8586	0.22619	Quantifiable detection	Tue	22
210	Jefferson	Watertown City		3	70700	8.36635	0.0983873	Detected, <LOQ	Tue	22
209	Jefferson	Thousand Islands CSD	91.7	3	425000		0.348656	Quantifiable detection	Wed	22
217	Jefferson	Fort Drum, Town of Rutland, Town of Le Ray		3	61400	1.8586	0.0996459	Detected, <LOQ	Wed	23
217	Jefferson	Watertown City		3	138000	8.36635	0.0928273	Detected, <LOQ	Wed	23
218	Jefferson	Thousand Islands CSD	9.35	3	253000		0.179676	Quantifiable detection	Thu	23
224	Jefferson	Fort Drum, Town of Rutland, Town of Le Ray	51	3	240000	1.8586	0.31738	Quantifiable detection	Wed	24
224	Jefferson	Watertown City	9.11	3	39500	8.36635	0.208745	Quantifiable detection	Wed	24

## Sheet: ti_clinical_data
date	new_clinical_cases	data_taken	notes
1	2	y
2	0	n	no data
3	0	n	weekend
4	0	n	weekend
5	1	y
6	0	y
7	0	y
8	0	n	no data
9	0	y
10	0	n	weekend
11	0	n	weekend
12	2	y
13	1	y
14	0	y
15	1	y
16	1	y
17	0	n	weekend
18	0	n	weekend
19	1	y
20	0	y
21	5	y
22	2	y
23	1	y
24	0	n	weekend
25	0	n	weekend
26	0	y
27	0	y
28	1	y
29	2	y
30	1	y
31	0	n	weekend
32	0	n	weekend
33	4	y
34	1	y
35	1	y
36	1	y
37	0	y
38	0	n	weekend
39	0	n	weekend
40	0	y
41	0	y
42	1	y
43	1	y
44	0	y
45	0	n	weekend
46	0	n	weekend
47	1	y
48	0	y
49	1	y
50	0	n	vacation
51	0	n	vacation
52	0	n	vacation
53	0	n	vacation
54	0	n	vacation
55	0	n	vacation
56	0	n	vacation
57	0	n	vacation
58	0	n	vacation
59	0	n	vacation
60	0	n	vacation
61	17	y
62	10	y
63	5	y
64	3	y
65	1	y
66	0	n	weekend
67	0	n	weekend
68	3	y
69	4	y
70	4	y
71	0	y
72	5	y
73	0	n	weekend
74	0	n	weekend
75	0	n	no data
76	2	y
77	3	y
78	1	y
79	0	y
80	0	n	weekend
81	0	n	weekend
82	5	y
83	2	y
84	3	y
85	0	y
86	1	y
87	0	n	weekend
88	0	n	weekend
89	1	y
90	0	y
91	0	y
92	0	n	snow day
93	0	n	snow day
94	0	n	weekend
95	0	n	weekend
96	4	y
97	2	y
98	2	y
99	0	y
100	1	y
101	0	n	weekend
102	0	n	weekend
103	2	y
104	1	y
105	1	y
106	0	y
107	2	y
108	0	n	weekend
109	0	n	weekend
110	0	n	vacation
111	0	n	vacation
112	0	n	vacation
113	0	n	vacation
114	0	n	vacation
115	0	n	weekend
116	0	n	weekend
117	2	y
118	0	y
119	0	y
120	0	y
121	0	y
122	0	n	weekend
123	0	n	weekend
124	0	y
125	0	y
126	0	y
127	0	y
128	0	y
129	0	n	weekend
130	0	n	weekend
131	1	y
132	0	y
133	0	y
134	0	y
135	0	y
136	0	n	weekend
137	0	n	weekend
138	3	y
139	0	y
140	0	y
141	1	y
142	0	y
143	0	n	weekend
144	0	n	weekend
145	0	y
146	0	y
147	1	y
148	0	y
149	0	y
150	0	n	weekend
151	0	n	weekend
152	1	y
153	1	y
154	0	y
155	0	y
156	0	y
157	0	n	weekend
158	0	n	weekend
159	0	n	vacation
160	0	n	vacation
161	0	n	vacation
162	0	n	vacation
163	0	n	vacation
164	0	n	vacation
165	0	n	vacation
166	0	n	vacation
167	4	y
168	0	y
169	1	y
170	2	y
171	0	n	weekend
172	0	n	weekend
173	0	y
174	1	y
175	1	y
176	1	y
177	2	y
178	0	n	weekend
179	0	n	weekend
180	1	y
181	3	y
182	1	y
183	1	y
184	0	y
185	0	n	weekend
186	0	n	weekend
187	0	y
188	1	y
189	2	y
190	0	y
191	0	y
192	0	n	weekend
193	0	n	weekend
194	1	y
195	3	y
196	1	y
197	1	y
198	1	y
199	0	n	weekend
200	0	n	weekend
201	3	y
202	0	y
203	0	y
204	1	y
205	0	n	no data
206	0	n	weekend
207	0	n	weekend
208	0	n	no data
209	5	y
210	0	y
211	0	y
212	2	y
213	0	n	weekend
214	0	n	weekend
215	1	y
216	2	y
217	3	y
218	5	y
219	1	y
220	0	n	weekend
221	0	n	weekend
222	0	y
223	0	y
224	0	y
225	1	y

## Sheet: data dictionary
sheet	Element or value display name	Description	Data type	Acceptable values	Required	Null value acceptable?
wastwater_data	sample_collect_date	date of the wastewater sample collection	date	YYYY-MM-DD (2021-11-01 to 2022-06-16)	yes	no
wastwater_data	county	county where wastewater sample was collected	character	Jefferson	yes	no
wastwater_data	sample_location_specify	specific influent where wastewater sample was collected	character	Thousand Islands CSD | Fort Drum, Town of Rutland, Town of Le Ray | Watertwon City	yes	no
wastwater_data	pcr_target_avg_conc	the average concentration of SARS-CoV-2 RNA from the 3 PCR tests performed	number	0 - 10000.000	no	yes
wastwater_data	sars_pos	the number of PCR tests that were positive for SARS-CoV-2 RNA	integer	1 - 3	yes	no
wastwater_data	hum_frac_mic_conc	the concentration of crAssphage in the sample. crAssphage is a commonly excreted bacteriophage that is used to normalize data between wastewater treatment plants and is used to calculate intensity values. we remove samples that have levels less than 1000 from our data for quality control concerns.	integer	1000 - 99999999	yes	no
wastwater_data	flow_rate	volume of wastewater at the sample location over a 24-hour period, reported in millions of gallons per day	number	0.1 - 8.4	no	yes
wastwater_data	intensity	the concentration of SARS-CoV-2 levels, normalized by the population. Formula - ln(SARS-CoV-2)/ln(crAssphage)	number	0 - 1.0	yes	no
wastwater_data	detection_level	categorization of wastewater results. Quantifiable detection - SARS-CoV-2 RNA was found by PCR and quantified above 5 copies per milliliter. Detected, <LOQ - SARS-CoV-2 RNA was found by PCR but was unable to be quantified. Not detected - no SARS-CoV-2 RNA was found by PCR.	character	Not detected | Detected, <LOQ | Quantifiable detection	yes	no
wastwater_data	weekday	weekday that the sample collection date fell on	character	Mon | Tue | Wed | Thu	yes	no
wastwater_data	week_num	date of sample collection's week number of the year, where week 1 is the first week that has at least 4 days in the current year, and with Monday as the first day of the week	integer	01 -53	yes	no
ti_clinical_data	date	day of the study sequential from the start of the study	date	Numeric	yes	no
ti_clinical_data	new_clinical_cases	number of new clinical cases	integer	0 - 17	yes	no
ti_clinical_data	data_taken	determines whether or not data was inputed on the particular date. y stands for yes and means that new data was inputed on the date. n stands for no in cases where there was no new data inputed on the particular date.	character	y | n	yes	no
ti_clinical_data	notes	brief description of the significance of the date. Oftentimes, the reason there was no new data. "no data" is a day without data for unknown reasons. "weekend" is a date that falls on a Saturday or Sunday. "vacation" stands for planned dates that fall on the academic schedule where students would not be in school. "snow day" stands for unexpected school closures due to weather.	character	no data | weekend | vacation | snow day	no	yes
